# Supplementary material for: Serial Change of Endotoxin Tolerance in a Polymicrobial Sepsis Model
Source: Int J Mol Sci. 2022 Jun 13;23(12):6581. doi: 10.3390/ijms23126581 (PMC9223582; doi:10.3390/ijms23126581)
Supplement: Supplementary file 1 [file ijms-23-06581-s001.zip]

Archive with 1 entries (1 files):
- ijms-1749856-supplementary.pdf
